# Supplementary material for: The cold-stress responsive gene DREB1A involved in low-temperature tolerance in Xinjiang wild walnut
Source: PeerJ. 2022 Sep 8;10:e14021. doi: 10.7717/peerj.14021 (PMC9464435; doi:10.7717/peerj.14021)
Supplement: Table S1 [file peerj-10-14021-s005.xlsx]

## Sheet: Supplemental Table S1
	Primer name	Sequence (5'-3')	Purpose
	DREB1A-F1	GGATGACAGTGTGGAGGCT	qRT-PCR
	DREB1A-R1	TGACACGTCAGCTGAATCTTCC
	DREB1B-F	GCTGGAGGAAACGAAGACTG	qRT-PCR
	DREB1B-R	AATGACACCTCAGCATCCAG
	DREB1C-F	GGAACCATCATCTTCAACCTTG	qRT-PCR
	DREB1C-R	TTTGCTTGCCACTTTGCG
	DREB1Da-F	GGCATAACCCTAACGCTCCATT	qRT-PCR
	DREB1Da-R	CGTTTCTTTGCCGAACACCTC
	DREB1Db-F	CAGCCTTTATCTTCCTCATC	qRT-PCR
	DREB1Db-R	CTTTGAACTTCTTTCTCCCG
	18S rRNA-F	GGTCAATCTTCTCGTTCCCTT	qRT-PCR
	18S rRNA-R	TCGCATTTCGCTACGTTCTT
	DREB1A-F2	ATGGATGTTTTCTCTCCTTATAA	Clone
	DREB1A-R2	CTAAATGGAGTAACTCCATAATG
	pCAMBIA1304-DREB1A-F	CATGCCATGGCCGATGTTTTCTCTCCTTATAATTCC	Vector construction
	pCAMBIA1304-DREB1A-R	GGACTAGTAATGGAGTAACTCCATAATGACACGT CAGCT
	AtUBQ3-F	CGGAAAGACCATTACTCTGGA	qRT-PCR
	AtUBQ3-R	CAAGTGTGCGACCATCCTCAA
	AtKIN1-F	TTCGGGGTCGTGCTACTAGA	qRT-PCR
	AtKIN1-R	GCTTTCGCTTATCGCCAAGG
	AtERD10-F	AAAGTTTTCGGTCACCCAGC	qRT-PCR
	AtERD10-R	GTTGCGAAGGATGAAAGGCTC
	AtRAB18-F	GAGCACCACGAGAAGAAGG	qRT-PCR
	AtRAB18-R	GCACAATACAACGACCGAATG
	AtRD29A-F	GGAAGAGTCGGCTGTTTCAG	qRT-PCR
	AtRD29A-R	CAATCTCCGGTACTCCTCCA
	AtCOR15A-F	CAGATGGTGAGAAAGCGAAA	qRT-PCR
	AtCOR15A-R	CCCTACTTTGTGGCATCCTT
	AtCOR47-F	CAGTGTCGGAGAGTGTGGTG	qRT-PCR
	AtCOR47-R	ACAGCTGGTGAATCCTCTGC
