# Supplementary material for: The cold-stress responsive gene DREB1A involved in low-temperature tolerance in Xinjiang wild walnut
Source: PeerJ. 2022 Sep 8;10:e14021. doi: 10.7717/peerj.14021 (PMC9464435; doi:10.7717/peerj.14021)
Supplement: Table S2 [file peerj-10-14021-s006.xlsx]

## Sheet: Supplemental Table S3(1)
	Plants	AP2	RAV	ERF						DREB						Soloist	Total number
				B1	B2	B3	B4	B5	B6	A1	A2	A3	A4	A5	A6
	Walnut	26	6	21	5	31	10	9	22	5	9	1	25	10	11	1	192
	Arabidopsis thaliana	18	6	15	5	18	7	8	12	6	8	1	16	16	10	1	147
