# Supplementary material for: The cold-stress responsive gene DREB1A involved in low-temperature tolerance in Xinjiang wild walnut
Source: PeerJ. 2022 Sep 8;10:e14021. doi: 10.7717/peerj.14021 (PMC9464435; doi:10.7717/peerj.14021)
Supplement: Table S4 — The JfDREB1A gene have a coding region for 645 bp and marked in red. [file peerj-10-14021-s008.xlsx]

## Sheet: Sheet1
	The sequencing result of JfDREB1A gene
	GGTCCTGTTCGGTTCGCCCACCCTTCTGAACTGAGCGTCGATTTTGTGATGCTCGTCAGGGGCGGAGCTATGAAAACGCCAGCAACGCGGCTTTTACGTCTGCTTTTGCTGGCTTTGCTCACATGTTCTTTCTGCGTATCCCCTGATTCTGTGGATAACCGTATACCGCCTTTGAGTGAGCTGATACCGCTCGCCGCAGCCGAACGACCGAGCGCAGCGAGTCAGTGAGCGAGGAAGCGGAAGAGCGCCCAATACGCAAACCGCCTCTCCCCGCGCGTTGGCCGATTCATTAATGCAGCTGGCACGACAGGTTTCCCGACTGGAAAGCGGGCAGTGAGCGCAACGCAATTAATGTGAGTTAGCTCACTCATTAGGCACCCCAGGCTTTACACTTTATGC…
