# Supplementary material for: The cold-stress responsive gene DREB1A involved in low-temperature tolerance in Xinjiang wild walnut
Source: PeerJ. 2022 Sep 8;10:e14021. doi: 10.7717/peerj.14021 (PMC9464435; doi:10.7717/peerj.14021)
Supplement: Data S1 [file peerj-10-14021-s009.xlsx]

## Sheet: Row date 1
	The Ct values of DREB1s genes expression in different tissues of Xinjiang wild walnut
	Tissue	Number	18sRNA	DREB1A	DREB1B	DREB1C	DREB1Da	DREB1Db
	Leaf	1	14.3052	21.8362	22.1371	25.4237	22.71	25.7273
		2	14.3581	21.8761	22.0709	25.3631	22.6132	26.3229
		3	14.3297	21.8691	22.1407	25.1487	22.517	26.3546
	Stem	1	14.2928	23.6568	24.3363	25.8152	22.9143	27.0601
		2	14.1903	23.4163	24.2995	25.6898	23.0009	26.7429
		3	14.1661	23.6101	24.2902	25.7152	22.9387	26.6771
	Root	1	21.1753	25.5398	25.848	31.9775	29.9527	34.2059
		2	21.2126	25.5691	25.761	32.6737	31.157	34.1637
		3	21.0058	25.6087	25.8011	32.602	30.397	33.7656
	Expression levels of DREB1s genes in different tissues of Xinjiang wild walnut
	Tissue	DREB1A			DREB1B			DREB1C			DREB1Da			DREB1Db
	Leaf	1	1	1	0.811779	0.873655	0.828434	0.083189	0.089185	0.102981	0.545727	0.599906	0.638212	0.067402	0.045853	0.044642
	Stem	1	1	1	0.62439	0.542187	0.62413	0.224004	0.206836	0.232442	1.67308	1.33369	1.59257	0.094517	0.099683	0.119325
	Root	1	1	1	0.807648	0.875485	0.875171	0.011536	0.007266	0.007849	0.046943	0.020792	0.03619	0.002462	0.002587	0.003504

## Sheet: Row date 2
	The Ct values of DREB1s genes expression in Xinjiang wild walnut under low temperature stress
	Treatment time	18sRNA	DREB1A	DREB1B	DREB1C	DREB1Da	DREB1Db
	0 h	14.3052	21.8362	22.1371	25.4237	22.71	25.7273
		14.3581	21.8761	22.0709	25.3631	22.6132	26.3229
		14.3297	21.8691	22.1407	25.1487	22.517	26.3546
	1 h	17.1299	24.6995	25.6344	29.9706	26.5534	30.0028
		17.0931	24.7208	25.6263	30.4987	26.562	30.0447
		17.0972	24.7079	25.6937	30.3197	26.603	30.1897
	2 h	15.0988	22.1428	22.8977	26.6903	23.1404	26.9429
		15.1256	22.1891	22.9921	26.6823	23.0289	27.1476
		14.6971	22.0037	22.8244	26.6383	22.9374	27.1967
	4 h	17.147	23.8911	25.3347	29.0304	25.4199	29.5664
		16.9695	24.0507	25.3228	28.6708	25.341	29.2388
		16.7709	23.9817	25.1048	28.7386	25.3515	29.2593
	8 h	19.171	27.2761	27.5121	30.675	27.2461	29.5281
		19.0161	27.2128	27.3191	30.9908	27.1586	29.8536
		18.9099	27.1293	27.4442	30.5101	27.2015	29.616
	12 h	19.44	28.1325	27.73	31.1887	28.2356	30.4957
		19.1103	27.989	27.9433	31.1337	27.3599	32.2263
		18.636	28.404	27.6578	31.2307	27.8505	31.8442
	24 h	14.8847	24.9399	23.9789	26.663	25.8279	26.0782
		14.9357	25.0032	23.942	26.5418	25.8127	26.1749
		14.6915	24.9938	23.7564	26.5472	25.7898	25.8974
	Expression levels of DREB1s genes in Xinjiang wild walnut under low temperature stress
	Treatment time	DREB1A			DREB1B			DREB1C			DREB1Da			DREB1Db
	0 h	0.998558	1.00767	0.992793	0.810609	0.880357	0.822464	0.08307	0.08987	0.102239	0.54494	0.604508	0.633613	0.067305	0.046205	0.04432
	1 h	1.02344	0.983002	0.994724	0.267678	0.262399	0.251134	0.013251	0.008958	0.010171	0.141568	0.137172	0.133717	0.01296	0.012271	0.01113
	2 h	1.06734	1.05301	0.889701	0.632501	0.603529	0.503691	0.045642	0.046755	0.035815	0.534567	0.588352	0.465753	0.038311	0.033865	0.024322
	4 h	1.20405	1.90632	0.871236	0.442686	0.394676	0.400011	0.034165	0.038761	0.032224	0.417278	0.389721	0.337139	0.023563	0.026146	0.022461
	8 h	2.09785	1.96874	1.93799	0.890635	0.91444	0.778991	0.099439	0.071755	0.093023	1.07094	1.02209	0.921684	0.220204	0.157828	0.172886
	12 h	1.33845	1.17633	0.635086	1.7691	1.21416	1.06531	0.160907	0.133003	0.089522	1.24616	1.81927	0.93212	0.260135	0.062366	0.05851
	24 h	1.06202	1.053	0.894797	2.0674	2.19717	2.10971	0.321694	0.362446	0.304867	0.5739	0.600824	0.515357	0.482472	0.467406	0.478339

## Sheet: Row date 3
	The Ct values of JfDREB1A gene expression in transgenic and WT Arabidopsis thaliana
	Gene name	AtUBQ3	JfDREB1A
	WT	18.1	34.82
		18.14	35.28
		18.74	35.31
	JfDREB1A-1	21.15	29.95
		21.31	30.07
		21.53	30.15
	JfDREB1A-2	20.42	31.08
		21.4	31.29
		22.04	31.35
	JfDREB1A-3	21.06	30.05
		21.34	30.07
		22.18	30.12
	Expression levels of JfDREB1A gene in transgenic and WT Arabidopsis thaliana
	Materials	Expression levels
	WT	1	1	1
	JfDREB1A-1	242.191	333.144	247.28
	JfDREB1A-2	66.7178	152.219	153.277
	JfDREB1A-3	212.306	340.144	396.177

## Sheet: Row date 4
	Row date 4 Survival rates of petri dish seedlings of transgenic and WT Arabidopsis thaliana at -7℃
	Treatment time	WT/(%)	JfDREB1A/(%)
	5 h	92	100	100	100
	8 h	5	82	87	87

## Sheet: Row date 5
	Row date 5 Survival rates of potted seedlings of transgenic and WT Arabidopsis thaliana at -7℃
	Treatment time	WT/(%)	JfDREB1A/(%)
	6 h	85	92	89	95
	9 h	72	92	92	89

## Sheet: Row date 6
	Row date 6 Physiological indexes measuring of transgenic and WT Arabidopsis thaliana under low temperature stress
	Indexes	Treatment time	WT			JfDREB1A
	Relative electrical conductivity/(%)	0 h	58.3	62.03	60.8	57.46	55.36	58.25
		2 h	54.05	54.26	55.33	52.43	53.65	50.77
		4 h	59.17	61.28	57.34	51.92	52.93	50.64
		8 h	49.45	51.68	53.12	50.37	48.71	47.42
		12 h	44.05	44.26	41.33	39.43	40.65	42.77
	SOD activity/(U·g-1)	0 h	25.1	30.29	23.44	33.21	33.72	37.23
		2 h	30.26	29.84	27.64	40.17	38.76	36.57
		4 h	30.5	30.31	24.21	37.11	39.3	37.08
		8 h	34.72	33.22	32.52	45.44	47.84	45.11
		12 h	35.89	36.98	32.32	45.38	49.51	47.29
	POD activity/(U·g-1)	0 h	6125	6368	6064	7143	6753	7327
		2 h	7022	7305	7601	8080	7684	8024
		4 h	8002	7645	7480	7985	7848	7948
		8 h	8928	8789	9647	9566	9949	9388
		12 h	8703	9244	9789	9683	9540	10230
	CAT activity/(mmol·min-1·g-1)	0 h	76.86	73.04	69.22	81.24	84.16	92.7
		2 h	83.6	87.71	91.24	90.4	86.62	91.8
		4 h	91.08	93.42	97.58	95.5	103.07	105.22
		8 h	115.82	108.44	112.5	127.13	115.22	112.65
		12 h	117.96	108.32	111.14	119.06	125.06	122.14

## Sheet: Row date 7
	The Ct values of cold-inducible genes expression in transgenic and WT Arabidopsis thaliana
	Treatment time	AtUBQ3	AtKIN1	AtERD10	AtRAB18	AtRD29A	AtCOR15A	AtCOR47
	WT-0h	19.05	35.92	19.88	32.38	25.22	36.2	18.72
		18.74	35.83	20.7	33.16	25.31	36.3	18.71
		19.95	36.67	19.93	33.73	25.32	36.7	18.93
	JfDREB1A-0h	17.57	34.01	17.66	30.67	25.69	35.59	18.15
		17.98	34.83	19.41	31.58	25.53	35.83	18.22
		18.46	35.64	17.63	31.61	25.56	36.02	18.42
	Treatment time	AtUBQ3	AtKIN1	AtERD10	AtRAB18	AtRD29A	AtCOR15A	AtCOR47
	WT-8h	17.55	33.82	18	34.13	19.28	34.6	16.88
		17.85	34.52	19.19	35.58	19.95	35.03	16.97
		17.69	34.11	18.02	34.43	18.73	34.92	16.24
	JfDREB1A-8h	16.89	32.62	15.89	29.25	19.66	34.37	15.14
		16.99	33.17	16.93	29.52	19.52	34.19	15.1
		16.79	33.16	15.12	28.97	18.76	33.48	15.03
	Expression levels of cold-inducible genes AtKIN1, AtERD11, AtRAB18, AtRD29A, AtCOR15A and AtCOR47 in transgenic and WT Arabidopsis thaliana
	Gene name	Treatment time	WT			JfDREB1A
	AtKIN1	0 h	1	1	1	1.34723	1.18099	0.726986
		8 h	1.51572	1.33793	1.23114	1.6358	1.59107	1.75321
	AtERD10	0 h	1	1	1	1.67018	1.44393	1.75321
		8 h	1.30134	1.53687	0.784584	2.12874	2.80889	1.79005
	AtRAB18	0 h	1	1	1	1.17284	1.76541	1.54757
		8 h	0.105112	0.10083	0.128514	1.67018	2.09943	1.95884
	AtRD29A	0 h	1	1	1	0.258816	0.50698	0.301452
		8 h	21.7057	22.1618	20.1122	40.7859	32.4467	35.0174
	AtCOR15A	0 h	1	1	1	0.547147	0.817902	0.570382
		8 h	1.07177	1.30134	0.716978	1.45397	1.56917	1.82766
	AtCOR47	0 h	1	1	1	0.532185	0.82932	0.50698
		8 h	1.26576	1.8025	1.34723	5.02805	4.37718	3.29436
